# Supplementary material for: Primed acclimation of two Greek olive cultivars to water deficit
Source: Physiol Mol Biol Plants. 2026 Apr 30;32(6):1309–24. doi: 10.1007/s12298-026-01747-x (PMC13291286; doi:10.1007/s12298-026-01747-x)
Supplement: Supplementary file 2 — Supplementary file2 (XLSX 32 kb) [file 12298_2026_1747_MOESM2_ESM.xlsx]

## Sheet: Quantitative resuls
Physiology and Molecular Biology of Plants, Primed acclimation of two Greek olive cultivars to water deficit
	Supplemental Table S1. Quantitative results of primary metabolites detected in olive leaves																																				Identification level (A; B; C; D)- (A) standard or NMR; (B) MS/MS; (C) MSE; (D) MS only
	Primary metabolites of Lefkolia Serron																		Primary metabolites of Chondrolia Chalkidikis
	Time point 1= day 43						Time point 2= day 44						Time point 3 = day 102						Time point 1= day 43						Time point 2= day 44						Time point 3 = day 102
	Control		Primed		Non-primed		Control		Primed		Non-primed		Control		Primed		Non-primed		Control		Primed		Non-primed		Control		Primed		Non-primed		Control		Primed		Non-primed
	Mean	SD	Mean	SD	Mean	SD	Mean	SD	Mean	SD	Mean	SD	Mean	SD	Mean	SD	Mean	SD	Mean	SD	Mean	SD	Mean	SD	Mean	SD	Mean	SD	Mean	SD	Mean	SD	Mean	SD	Mean	SD
LACTIC ACID	ND*		ND		ND		ND		ND		ND		0.0187584	0.00770111	0.0259769	0.00324523	0.0191102	0.00298506	ND*		ND		ND		ND		ND		ND		0.0254176	0.00199812	0.0186144	0.001	0.0150966	0.000753456	D
OXALIC ACID	0.0708521	0.0304435	0.103176	0.0148445	0.0886739	0.0174096	0.129614	0.0640144	0.13988	0.0209276	0.148577	0.000219791	0.0959985	0.0164529	0.110042	0.00942375	0.0994833	0.00984418	0.160469	0.0949723	0.114935	0.00833211	0.166557	0.0416635	0.100598	0.0118412	0.15319	0.0626503	0.218918	0.0814775	0.050252	0.0583336	0.0190784	0.001	0.0200745	0.00630642	D
SILANOL TRIMETHYL PHOSPHATE	0.17942	0.00833115	0.161565	0.0293004	0.161565	0.021729	0.200345	0.0909914	0.204527	0.0546063	0.234483	0.0153798	0.202903	0.0787354	0.225996	0.0111041	0.337397	0.139098	0.19374	0.228244	0.428202	0.159764	0.402651	0.0308529	0.224695	0.0486667	0.554841	0.241053	0.441692	0.0242689	0.363827	0.111806	0.375243	0.0304916	0.492828	0.0273076	D
GLYCEROL	ND		ND		ND		ND		ND		ND		0.0924299	0.0689265	ND		ND		0.0805966	0.0391242	ND		ND		ND		ND		ND		0.0294651	0.00460819	0.0253582	0.0013	0.0450827	0.0176177	D
SUCCINIC ACID	0.0251205	0.00364509	0.0289739	0.00552659	0.0311176	0.0065361	0.0405412	0.00386571	0.032416	0.0118043	0.0361752	0.00666785	0.0338151	0.00237119	0.044897	0.00141666	0.0367965	0.000929398	0.0366326	0.001	0.0375673	0.00597185	0.0472484	0.00785316	0.0399524	0.00899045	0.0604475	0.0140506	0.0472573	0.009265	0.0917644	0.0199123	0.0718696	0.0114361	0.0948092	0.0267051	D
GLYCERIC ACID	0.03	0.03	0.0564365	0.0169191	0.0480395	0.001	0.0517593	0.017424	0.0376681	0.00957481	0.0506532	0.0111735	0.060548	0.0209249	0.171815	0.0189696	0.127962	0.0307684	0.0488149	0.0294296	ND		0.075119	0.0255658	0.0856028	0.0242589	0.0952487	0.0384572	0.0515765	0.00455318	0.19043	0.0543087	0.161063	0.0439667	0.152765	0.00115616	D
FUMARIC ACID	0.0112804	0.0037015	ND		0.00909549	0.000217973	0.0112672	0.000860017	0.0116146	0.00134515	0.00869214	0.000622271	0.0135205	0.00192209	0.0128921	0.00205239	0.0149454	0.00040928	0.013797	0.00335445	0.0185648	0.000644203	0.0133296	0.00422888	0.0116056	0.00167765	0.0170523	0.00584739	0.00959711	0.00142585	0.014917	0.00445422	0.0142179	0.00175799	0.0199286	0.013177	D
MALIC ACID	0.300662	0.0386462	0.491361	0.102612	0.451532	0.0319351	0.309116	0.126758	0.415418	0.156301	0.435333	0.0183178	0.454055	0.206195	0.823625	0.232952	0.658395	0.387548	0.723695	0.257889	1.01715	0.329824	0.775192	0.198232	0.324842	0.128828	0.807092	0.479407	0.903393	0.106771	1.04066	0.565653	1.1852	0.283623	1.09294	0.487377	A
ERYTHRONIC ACID	0.0764192	0.0109486	0.0816875	0.0205097	0.090937	0.00983062	0.082109	0.019314	0.0669702	0.0195483	0.078853	0.000507413	0.0888973	0.0589333	0.0915312	0.045813	0.0955802	0.0169847	0.121107	0.016159	0.151411	0.0556432	0.155568	0.0237069	0.339619	0.234081	0.1428	0.0562466	0.142368	0.00349493	0.136731	0.00845927	0.128263	0.0260743	0.130392	0.0113855	D
TYROSOL	0.0319058	0.00710565	0.043045	0.00952692	0.0434986	0.00809566	0.0304032	0.0139011	0.0127094	0.00787479	0.148577	0.000219791	0.02564	0.0137271	0.0219312	0.00867859	0.0166244	0.000526542	0.0231793	0.00791394	0.0406637	0.002	0.055555	0.0474434	ND		ND		ND		0.0330126	0.0175269	0.0523241	0.0097932	0.0516698	0.0234943	D
ARABINOSE	ND		ND		ND		ND		ND		ND		ND		0.04628	0.00855545	0.0808308	0.0201079	ND		ND		ND		0.045714	0.0169868	0.100763	0.02	0.1024	0.0125286	0.099565	0.0342701	0.111546	0.0100794	0.126498	0.0214071	D
ETHANOL	0.313305	0.0847021	0.311228	0.0661594	0.377607	0.0763665	0.264024	0.0168705	0.239937	0.0949237	0.300697	0.046227	0.615851	0.436352	0.459225	0.0217378	0.474985	0.0629577	0.334972	0.0628314	0.30305	0.080146	0.374992	0.0883437	0.238542	0.039749	0.32455	0.018265	0.337249	0.0727363	0.434445	0.195142	0.431071	0.0381815	0.518555	0.0718389	D
ARABITOL	0.0423746	0.00324657	0.0747779	0.012	0.0601814	0.00813847	0.0633431	0.00680839	ND		ND		0.0681677	0.0217549	0.0879462	0.0012	0.126807	0.0421448	0.0821953	0.0097064	0.0832924	0.0380435	0.0929731	0.0156945	0.0654898	0.00493906	0.0628525	0.00147112	ND		0.137098	0.0317419	0.116712	0.0131502	0.149122	0.0215544	D
CITRIC ACID	0.241597	0.0869621	0.362076	0.0678333	0.348698	0.0615821	0.272048	0.0698947	0.263293	0.0821413	0.308147	0.0854222	0.426483	0.235022	0.571082	0.271677	0.42055	0.203829	0.423385	0.153697	0.727991	0.366834	0.677332	0.145074	0.213297	0.0575611	0.634465	0.409724	0.635326	0.13824	0.927963	0.64108	0.939218	0.184624	1.06699	0.492455	D
QUININIC ACID	3.8855	0.559699	4.36828	1.33237	4.20703	0.429848	4.64769	0.545965	3.76283	0.96037	3.94625	0.0729108	6.48022	2.063	7.78094	0.912125	6.99309	0.472981	3.79993	0.824567	4.55366	0.0714181	4.67251	0.788423	3.95293	0.813728	0.15319	0.0626503	6.10294	0.733397	8.15275	1.73378	5.83527	0.18952	7.83533	1.24814	D
FRUCTOSE	0.542379	0.607793	0.174124	0.0113197	0.200596	0.11432	0.119666	0.044381	0.24956	0.17277	0.165049	0.0467325	0.466149	0.456738	0.607388	0.282658	0.476826	0.443455	0.100358	0.0498037	0.0992968	0.0624211	0.149592	0.027632	0.050065	0.0170105	0.15319	0.0626503	0.163865	0.00161659	0.232102	0.0277847	0.439323	0.0122764	0.393921	0.0683094	A
GLUCOSE	6.55318	0.683803	7.54331	0.544556	6.36765	0.734378	4.83003	0.543336	5.37246	2.56373	6.0358	0.135798	11.2044	6.78642	13.4504	0.395637	13.1812	2.03243	6.04181	3.28045	6.71597	1.95976	7.34634	2.56972	5.09754	0.157781	7.16707	0.25155	6.66847	0.707745	14.4132	1.92166	13.484	0.683733	12.1918	0.380809	A
GALACTOSE	2.02031	0.358825	2.34446	0.216418	2.25484	0.604732	1.3544	0.126852	1.5539	1.00568	1.81343	0.101094	3.0342	1.89425	3.81231	0.413945	3.81231	0.413945	4.19108	3.0846	2.09445	0.776632	2.36789	0.879496	1.56747	0.0216612	1.93445	0.185326	1.51104	0.0023	3.84299	0.558602	3.67409	0.356265	3.12669	0.0417281	D
MANNITOL	8.20443	0.951938	8.77923	2.19077	8.10929	1.21089	8.08622	1.60493	9.68488	3.21891	7.70642	0.785324	10.2902	3.44244	16.487	1.04927	16.4943	1.70693	7.43172	0.405739	8.64957	1.38167	8.37091	1.41615	6.69857	0.160325	10.2833	1.96435	9.86091	0.545554	16.4818	1.18718	ND		ND		D
GLUCONIC ACID	ND		ND		ND		ND		ND		ND		0.056038	0.028848	0.144866	0.0392303	0.100286	0.0117251	0.233361	0.292123	0.111798	0.003979	0.0922646	0.00762061	0.0519325	0.00449773	0.15319	0.0626503	0.0820585	0.0154201	0.120054	0.0133345	0.128878	0.0253313	0.124368	0.0198683	D
MYO INOSITOL	0.599957	0.0796098	0.648973	0.0761679	0.681646	0.150513	0.668428	0.115861	0.671793	0.186425	0.775303	0.0411547	0.727232	0.192364	1.08851	0.132992	1.06755	0.182636	1.03832	0.613993	0.772255	0.320784	1.28396	0.255841	0.933517	0.0579973	1.16235	0.129744	1.40346	0.144293	1.46185	0.344251	1.30716	0.0550811	1.19655	0.0389967	A
ALLOSE	0.164236	0.0658237	0.210031	0.0149753	0.304563	0.0338847	0.207354	0.0156421	0.181083	0.123968	0.260077	0.012131	0.206421	0.00479045	ND		0.344955	0.0221624	0.153988	0.0843266	0.331126	0.456742	0.172062	0.101559	0.1871	0.0659096	0.15319	0.0626503	0.246668	0.0534676	0.340099	0.0346211	0.215916	0.0595838	0.192929	0.04887	D
TREHALOSE	ND		ND		ND		ND		ND		ND		3.30261	1.04118	1.41017	0.334268	4.99633	1.23	ND		ND		ND		ND		ND		ND		4.86527	2.44885	2.9111	0.60025	4.42238	1.60541	D
SUCROSE	5.13051	1.88633	4.87573	3.28271	3.44405	1.06569	3.45821	0.952646	2.62158	0.637447	2.08551	0.538624	2.64397	0.52	2.85365	0.412729	4.3343	1.26022	4.85499	0.372488	4.34335	0.144477	4.32645	0.355655	3.99017	0.248065	1.89234	0.774802	4.33777	0.154781	4.64461	0.637671	3.55961	0.23023	2.80692	0.355968	A
All values are expressed in relative abundance of internal standard of adonitol (1 mg mL-1)
*ND = non detected
