# Supplementary material for: Primed acclimation of two Greek olive cultivars to water deficit
Source: Physiol Mol Biol Plants. 2026 Apr 30;32(6):1309–24. doi: 10.1007/s12298-026-01747-x (PMC13291286; doi:10.1007/s12298-026-01747-x)
Supplement: Supplementary file 3 — Supplementary file3 (XLSX 12 kb) [file 12298_2026_1747_MOESM3_ESM.xlsx]

## Sheet: Φύλλο1
Physiology and Molecular Biology of Plants, Primed acclimation of two Greek olive cultivars to water deficit	Supplementaty Table 2. List of primary metabolites identified in leaf samples at T1 (day 43), and main effects of cultivar (Lefkolia Serron and Chondrolia Chalkidikis) and treatment (control, primed, and non-primed). The table presents mean relative abundance (normalized to adonitol internal standard), ± standard deviations, p-values indicating statistically significant differences (p < 0.05).
	T1	Cultivars		Treatment			p-value
	Metabolite	LS	CC	Control	Primed	Non-Primed	Variety Effect	Treatment effect
1	LACTIC ACID	ND*	ND	ND	ND	ND	ND	ND
2	OXALIC ACID	0,087 ± 0,02 B	0,147 ± 0,04 A	0,115 ± 0,06	0,110 ± 0,01	0,127 ± 0,05	0.00389	0.69474
3	SILANOL TRIMETHYL PHOSPHATE	0,19 ± 0,03 Β	0,341 ± 0,17 Α	0,186 ± 0,14	0,295 ± 0,16	0,319 ± 0,09	0.01121	0.10905
4	GLYCEROL	ND	ND	ND	ND	ND	ND	ND
5	SUCCINIC ACID	0,029 ± 0,005 Β	0,042 ± 0,006 Α	0,034 ± 0,008	0,033 ± 0,007	0,039 ± 0,01	<0.001	0.27292
6	GLYCERIC ACID	0,046 ± 0,01	0,046 ± 0,03	0,041 ± 0,02 ab	0,035 ± 0,02 b	0,064 ± 0,01 a	0.98662	0.0349
7	FUMARIC ACID	0,006 ± 0,005 B	0,015 ± 0,003 A	0,012 ± 0,003	0,009 ± 0,01	0,011 ± 0,003	<0.001	0.13155
8	MALIC ACID	0,414 ± 0,1 B	0,812 ± 0,23 A	0,512 ± 0,28	0,715 ± 0,3	0,613 ± 0,2	<0.001	0.18592
9	ERYTHRONIC ACID	0,083 ± 0,01 B	0,142 ± 0,03 A	0,098 ± 0,02	0,116 ± 0,05	0,123 ± 0,03	<0.001	0.31719
10	TYROSOL	0,037 ± 0,008	0,078 ± 0,12	0,027 ± 0,008	0,097 ± 0,14	0,048 ± 0,03	0.32369	0.36902
11	ARABINOSE	ND	ND	ND	ND	ND	ND	ND
12	ETHANOL	0,334 ± 0,07	0,337 ± 0,07	0,324 ± 0,06	0,307 ± 0,06	0,376 ± 0,07	0.92209	0.30454
13	ARABITOL	0,055 ± 0,01 Β	0,087 ± 0,01 Α	0,060 ± 0,02	0,078 ± 0,02	0,07 ± 0,01	<0.001	0.09281
14	CITRIC ACID	0,316 ± 0,08 Β	0,609 ± 0,25 Α	0,330 ± 0,146	0,545 ± 0,3	0,513 ± 0,2	0.00451	0.12223
15	QUININIC ACID	4,153 ± 0,78	4,352 ± 0,7	3,842 ± 0,63	4,477 ± 0,85237	4,439 ± 0,62	0.59451	0.31498
16	FRUCTOSE	0,305 ± 0,35	0,115 ± 0,04	0,321 ± 0,45	0,136 ± 0,05	0,173 ± 0,07	0.13955	0.43734
17	GLUCOSE	6,767 ± 0,79	6,701 ± 2,37	6,297 ± 2,13	7,129 ± 1,36	6,775 ± 1,78	0.94348	0.75963
18	GALACTOSE	2,206 ± 0,39	2,884 ± 1,92	3,105 ± 2,29	2,219 ± 0,52	2,311 ± 0,67	0.31803	0.49425
19	MANNITOL	8,116 ± 1,13	8,120 ± 1,16	7,772 ± 0,79	8,491 ± 1,41	8,091 ± 1,137	0.99478	0.60577
20	GLUCONIC ACID	ND	NA*	NA	NA	NA	NA	NA
21	MYO INOSITOL	0,643 ± 0,09 Β	1,017 ± 0,42 Α	0,819 ± 0,45	0,69 ± 0,16	0,982 ± 0,37	0.02067	0.27282
22	ALLOSE	0,228 ± 0,07	0,219± 0,25	0,159 ± 0,06	0,273 ± 0,29	0,238± 0,09	0.92055	0.59827
23	TREHALOSE	ND	ND	ND	ND	ND	ND	ND
24	SUCROSE	4,111 ± 1,67	4,375 ± 0,38	4,678 ± 1,00	4,273 ± 1,60	3,777 ± 0,83	0.6682	0.49253
	*ND = non detected
	*NA= not applicable
