# Supplementary material for: Primed acclimation of two Greek olive cultivars to water deficit
Source: Physiol Mol Biol Plants. 2026 Apr 30;32(6):1309–24. doi: 10.1007/s12298-026-01747-x (PMC13291286; doi:10.1007/s12298-026-01747-x)
Supplement: Supplementary file 4 — Supplementary file4 (XLSX 12 kb) [file 12298_2026_1747_MOESM4_ESM.xlsx]

## Sheet: Φύλλο1
Physiology and Molecular Biology of Plants, Primed acclimation of two Greek olive cultivars to water deficit	Supplementaty Table 3. List of primary metabolites identified in leaf samples at T2 (day 44), and main effects of cultivar (Lefkolia Serron and Chondrolia Chalkidikis) and treatment (control, primed, and non-primed). The table presents mean relative abundance (normalized to adonitol internal standard), ± standard deviations, p-values indicating statistically significant differences (p < 0.05).
	T2	Variety		Treatment			p-value
	Metabolite	LS	CC	Control	Primed	Non-Primed	Variety Effect	Treatment effect
1	LACTIC ACID	ND	ND	ND	ND	ND	ND	ND
2	OXALIC ACID	0,139 ± 0,03	0,157 ± 0,07	0,115 ± 0,04413	0,146 ± 0,04	0,183 ± 0,06	0.45815	0.10121
3	SILANOL TRIMETHYL PHOSPHATE	0,213 ± 0,05 B	0,407 ± 0,19 A	0,212 ± 0,06	0,379 ± 0,24	0,338 ± 0,11	0.00278	0.05356
4	GLYCEROL	ND	ND	ND	ND	ND	ND	ND
5	SUCCINIC ACID	0,036 ± 0,007 B	0,049 ± 0,01 A	0,0402 ± 0,006	0,046 ± 0,01	0,041 ± 0,009	<0.001	0.53087
6	GLYCERIC ACID	0,046 ± 0,01 B	0,077 ± 0,03 A	0,068 ± 0,02	0,066 ± 0,04	0,051 ± 0,007	0.00866	0.31791
7	FUMARIC ACID	0,010 ± 0,001	0,012 ± 0,004	0,011 ± 0,001 ab	0,014 ± 0,004 a	0,009 ± 0,001 b	0.09935	0.01729
8	MALIC ACID	0,386 ± 0,11 B	0,678 ± 0,36 A	0,316 ± 0,11 b	0,611 ± 0,38 ab	0,669 ± 0,26 a	<0.001	0.03902
9	ERYTHRONIC ACID	0,075 ± 0,01	0,061 ± 0,01	0,062 ± 0,02	0,069 ± 0,02	0,075 ± 0,0043	0.09	0.43171
10	TYROSOL	0,02648 ± 0,01331	ND	NA*	NA	NA	NA	NA
11	ARABINOSE	0,039 ± 0,01 Β	0,082 ± 0,02 Α	0,049 ± 0,01 b	0,062 ± 0,04 ab	0,070 ± 0,03 a	<0.001	0.0269
12	ETHANOL	0,268 ± 0,05	0,3 ± 0,05	0,251 ± 0,03	0,282 ± 0,07	0,318 ± 0,04	0.21453	0.11653
13	ARABITOL	NA	NA	NA	NA	NA	NA	NA
14	CITRIC ACID	0,281± 0,07 B	0,494 ± 0,3 A	0,242 ± 0,06	0,448 ± 0,33	0,471 ± 0,20	0.0322	0.10474
15	QUININIC ACID	4,118 ± 0,68 B	5,072 ± 0,68 A	4,300 ± 0,72	4,462 ± 0,98	5,024 ± 1,26	0.00821	0.16333
16	FRUCTOSE	0,178 ± 0,10	0,125 ± 0,06	0,084 ± 0,04	0,206 ± 0,12	0,164 ± 0,02	0.19908	0.0644
17	GLUCOSE	5,412 ± 1,41	6,311 ± 1,01	4,963 ± 0,38	6,269 ± 1,90	6,352 ± 0,57	0.11352	0.09253
18	GALACTOSE	1,573 ± 0,54	1,670 ± 0,21	1,460 ± 0,142	1,744 ± 0,67	1,662 ± 0,17	0.63498	0.50979
19	MANNITOL	8,492 ± 2,05	8,947 ± 1,98	7,392 ± 1,27	9,984 ± 2,40	8,783 ± 1,32	0.58478	0.067
20	GLUCONIC ACID	NA	NA	NA	NA	NA	NA	NA
21	MYO INOSITOL	0,705 ± 0,12 B	1,166 ± 0,22 A	0,800 ± 0,16 b	0,917 ± 0,30ab	1,089 ± 0,35 a	<0.001	0.00536
22	ALLOSE	0,216 ± 0,07	0,199 ± 0,06	0,197 ± 0,04	0,172 ± 0,08	0,253 ± 0,03	0.60133	0.14675
23	TREHALOSE	ND	ND	ND	ND	ND	ND	ND
24	SUCROSE	2,721 ± 0,87 B	3,406 ± 1,21 A	3,724 ± 0,68 a	2,256 ± 0,74 b	3,211 ± 1,28 a	0.03657	0.00459
	*ND = non detected
	*NA= not applicable
