# Supplementary material for: Primed acclimation of two Greek olive cultivars to water deficit
Source: Physiol Mol Biol Plants. 2026 Apr 30;32(6):1309–24. doi: 10.1007/s12298-026-01747-x (PMC13291286; doi:10.1007/s12298-026-01747-x)
Supplement: Supplementary file 5 — Supplementary file5 (XLSX 12 kb) [file 12298_2026_1747_MOESM5_ESM.xlsx]

## Sheet: Φύλλο1
Physiology and Molecular Biology of Plants, Primed acclimation of two Greek olive cultivars to water deficit	Supplementaty Table 4. List of primary metabolites identified in leaf samples at T3 (day 102), and main effects of cultivar (Lefkolia Serron and Chondrolia Chalkidikis) and treatment (control, primed, and non-primed). The table presents mean relative abundance (normalized to adonitol internal standard), ± standard deviations, p-values indicating statistically significant differences (p < 0.05).
	T3	Variety		Treatment			p-value
	Metabolite	LS	CC	Control	Primed	Non-Primed	Variety Effect	Treatment effect
1	LACTIC ACID	0,021 ± 0,005	0,019 ± 0,004	0,022 ± 0,006	0,022 ± 0,004	0,017 ± 0,002	0.37127	0.05624
2	OXALIC ACID	0,101 ± 0,01 A	0,030 ± 0,032 B	0,073 ± 0,04	0,065 ± 0,04	0,059 ± 0,04	<0.001	0.66974
3	SILANOL TRIMETHYL PHOSPHATE	0,255 ± 0,10 B	0,410 ± 0,08 A	0,283 ± 0,12 b	0,300 ± 0,08 ab	0,415 ± 0,12 a	0.00164	0.0323
4	GLYCEROL	0,03 ± 0,05	0,034 ± 0,01	0,060 ± 0,05 a	0,014 ± 0,01 b	0,022 ± 0,02 ab	0.80183	0.03703
5	SUCCINIC ACID	0,038 ± 0,005 B	0,086 ± 0,02 A	0,062 ± 0,03	0,058 ± 0,01	0,065 ± 0,03	<0.001	0.67807
6	GLYCERIC ACID	0,120 ± 0,05 B	0,168 ± 0,03 A	0,125 ± 0,08	0,166 ± 0,03	0,140 ± 0,02	0.00986	0.13927
7	FUMARIC ACID	0,0137 ± 0,001	0,0163 ± 0,007	0,014 ± 0,003	0,013 ± 0,001	0,017 ± 0,008	0.36922	0.48959
8	MALIC ACID	0,645 ± 0,29 B	1,106 ± 0,40 A	0,747 ± 0,49	1,004± 0,30	0,875 ± 0,46	<0.001	0.52888
9	ERYTHRONIC ACID	0,092 ± 0,02 B	0,131 ± 0,03 A	0,112 ± 0,04	0,109 ± 0,04	0,112 ± 0,03	<0.001	0.98429
10	TYROSOL	0,021 ± 0,008 B	0,045 ± 0,01 A	0,029 ± 0,01	0,037 ± 0,01	0,034 ± 0,02	0.00413	0.63466
11	ARABINOSE	0,042 ± 0,03 B	0,112 ± 0,02 A	0,049 ± 0,05 b	0,078± 0,03 ab	0,103 ± 0,03 a	<0.001	0.00145
12	ETHANOL	0,516 ± 0,23	0,461± 0,11	0,525 ± 0,31	0,445 ± 0,03	0,496 ± 0,06	0.5678	0.78485
13	ARABITOL	0,094 ± 0,03 B	0,134 ± 0,02 A	0,102 ± 0,04	0,102 ± 0,01	0,137 ± 0,03	<0.001	0.05016
14	CITRIC ACID	0,472 ± 0,21 B	0,978 ± 0,41 A	0,677 ± 0,51	0,755 ± 0,28	0,743 ± 0,48	0.01505	0.92879
15	QUININIC ACID	7,084 ± 1,28	7,274 ± 1,52	7,316 ± 1,93	6,808 ± 1,21	7,414 ± 0,96	0.75958	0.68881
16	FRUCTOSE	0,516 ± 0,35	0,354 ± 0,10	0,348 ± 0,31	0,523 ± 0,20	0,435 ± 0,28	0.25277	0.58576
17	GLUCOSE	12,612 ± 3,70	13,363 ± 1,41	12,808 ± 4,79	13,467 ± 0,49	12,686 ± 1,41	0.60721	0.89133
18	GALACTOSE	3,408 ± 1,07	3,547 ± 0,46	3,438 ± 1,32	3,743 ± 0,35	3,252 ± 0,43	0.74192	0.63151
19	MANNITOL	14,423 ± 3,68 A	5,493 ± 8,26 B	13,386 ± 4,09 a	8,243 ± 9,05 b	8,247 ± 9,09 b	<0.001	<0.001
20	GLUCONIC ACID	0,100 ± 0,04	0,124 ± 0,01	0,088 ± 0,04 b	0,136 ± 0,03 a	0,112 ± 0,01 ab	0.06321	0.01761
21	MYO INOSITOL	0,961 ± 0,22 B	1,321 ± 0,20 A	1,094 ± 0,47	1,197 ± 0,15	1,132 ± 0,13	0.001	0.63826
22	ALLOSE	0,183 ± 0,15 B	0,249 ± 0,08 A	0,273 ± 0,07 a	0,107 ± 0,12 b	0,268 ± 0,08 a	0.002	<0.001
23	TREHALOSE	3,206 ± 1,61	4,066 ± 1,73	4,083 ± 1,88 ab	2,160 ± 0,92 b	4,663 ± 1,05 a	0.18575	0.0149
24	SUCROSE	3,276 ± 1,03	3,670 ± 0,88	3,644 ± 1,16	3,206 ± 0,48	3,568 ± 1,17	0.20582	0.45507
