# Supplementary material for: Primed acclimation of two Greek olive cultivars to water deficit
Source: Physiol Mol Biol Plants. 2026 Apr 30;32(6):1309–24. doi: 10.1007/s12298-026-01747-x (PMC13291286; doi:10.1007/s12298-026-01747-x)
Supplement: Supplementary file 6 — Supplementary file6 (XLSX 11 kb) [file 12298_2026_1747_MOESM6_ESM.xlsx]

## Sheet: Φύλλο1
Physiology and Molecular Biology of Plants, Primed acclimation of two Greek olive cultivars to water deficit	Supplementaty Table 5. List of primary metabolites identified in leaf samples at T1, T2 and T3, that showed statistically interaction effects between cultivar (Lefkolia Serron and Chondrolia Chalkidikis) and treatment of cultivar (control, primed, and non-primed) (p < 0.05). The table presents mean relative abundance (normalized to adonitol internal standard) ± standard deviations.
		Lefkolia Serron			Chondrolia Chalkidikis			p-value
	Metabolite	Control	Primed	Non Primed	Control	Primed	Non Primed	Genotype x Treatment
T1	GLYCERIC ACID	0,032 ± 0,001 ab	0,056 ± 0,01 ab	0,052± 0,001 ab	0,050 ± 0,03 ab	0,013 ± 0,005 b	0,076 ± 0,02 a	0.01169
	FUMARIC ACID	0,010 ± 0,003 b	0 c	0,009 ± 0,0001 b	0,013 ± 0,003 ab	0,0187 ± 0,0005 a	0,0143 ± 0,003 ab	<0.001
T2	ARABINOSE	0,053 ± 0,01 b	0,024 ± 0,01 b	0,039 ± 0,01 b	0,04 ± 0,01 b	0,100 ± 0,001 a	0,102 ± 0,01 a	<0.001
	QUININIC ACID	4,64 ± 0,54 ab	3,76 ± 0,96 b	3,94 ± 0,072 b	3,95 ± 0,81 b	5,16 ± 0,18 ab	6,1 ± 0,73 a	0.00623
	SUCROSE	3,45 ± 0,95 abc	2,62 ± 0,63 bc	2,08 ± 0,53 c	3,99 ± 0,24 ab	1,89 ± 0,77 c	4,33 ± 0,15 a	0.00443
T3	LACTIC ACID	0,018 ± 0,007 ab	0,025 ±0,003 a	0,019 ± 0,002 ab	0,025 ± 0,002 a	0,018 ±0,0007 ab	0,015± 0,0008 b	0.01686
	GLYCEROL	0,092 ± 0,06 a	0 b	0 b	0,029 ± 0,004 ab	0,028 ±0,002 ab	0,045 ± 0,01 ab	0.01575
	GLYCERIC ACID	0,060 ± 0,02 b	0,171 ± 0,01 a	0,127 ± 0,03 ab	0,190 ± 0,05 a	0,161 ± 0,04 a	0,152 ± 0,001 a	0.00858
	MANNITOL	10,290 ± 3,44c	16,487 ± 1,04 b	16,494 ± 1,70 b	16,481 ± 0,68 b	0 c	0 c	<0.001
	MYO INOSITOL	0,727 ± 0,19 b	1,088 ± 0,13 ab	1,067 ± 0,18 ab	1,461 ± 0,34 a	1,307 ± 0,05 a	1,196 ± 0,03 ab	0.03374
	ALLOSE	0,206 ± 0,004 b	0 c	0,344 ± 0,02 a	0,340 ± 0,03 a	0,215 ±0,05 b	0,192 ± 0,04 b	<0.001
